# Supplementary material for: Steering Algorithm for a Flexible Microrobot to Enhance Guidewire Control in a Coronary Angioplasty Application
Source: Micromachines (Basel). 2018 Nov 23;9(12):617. doi: 10.3390/mi9120617 (PMC6315821; doi:10.3390/mi9120617)
Supplement: Supplementary file 1 [file micromachines-09-00617-s001.zip]

Archive with 1 entries (1 files):
- micromachines-378232-SI.mp4
